# Supplementary material for: Insights on the Evolutionary History and Genetic Patterns of Octopus vulgaris Cuvier, 1797 in the Northeastern Atlantic Using Mitochondrial DNA
Source: Animals (Basel). 2023 Aug 25;13(17):2708. doi: 10.3390/ani13172708 (PMC10486628; doi:10.3390/ani13172708)
Supplement: Supplementary file 1 [file animals-13-02708-s001.zip]

Archive with 1 entries (1 files):
- animals-2554406-supplementary.pdf
